# Supplementary material for: The Cooperative Anti-Neoplastic Activity of Polyphenolic Phytochemicals on Human T-Cell Acute Lymphoblastic Leukemia Cell Line MOLT-4 In Vitro
Source: Int J Mol Sci. 2022 Apr 26;23(9):4753. doi: 10.3390/ijms23094753 (PMC9099961; doi:10.3390/ijms23094753)
Supplement: Supplementary file 1 [file ijms-23-04753-s001.zip]

Archive with 1 entries (1 files):
- ijms-1671918-supplementary.pdf
